# Supplementary material for: Secondary Prevention in Lower Extremity Artery Disease Patients: Lipid-Lowering Therapy and Long-Term Guideline Adherence
Source: J Clin Med. 2022 Nov 19;11(22):6838. doi: 10.3390/jcm11226838 (PMC9692475; doi:10.3390/jcm11226838)
Supplement: Supplementary file 1 [file jcm-11-06838-s001.zip]

Archive with 1 entries (1 files):
- jcm-1974520-supplementary.pdf
